# Supplementary material for: Vaccination Attitudes in the Adult Population of Kazakhstan: A Nationally Representative Cross-Sectional Study
Source: Vaccines (Basel). 2026 Apr 16;14(4):353. doi: 10.3390/vaccines14040353 (PMC13119652; doi:10.3390/vaccines14040353)
Supplement: Supplementary file 1 [file vaccines-14-00353-s001.zip]

Archive with 1 entries (1 files):
- vaccines-4234730-supplementary.pdf
